# Supplementary material for: Minimally invasive removal of apocrine glands: a study of 100 cases using three maneuvers with blunt scissors
Source: J Surg Case Rep. 2023 Jun 12;2023(6):rjad337. doi: 10.1093/jscr/rjad337 (PMC10260323; doi:10.1093/jscr/rjad337)
Supplement: maneuver_2_rjad337 [file maneuver_2_rjad337.zip]

Archive with 1 entries (1 files):
- maneuver_2_rjad337.mp4
